# Supplementary material for: Altered glucocorticoid reactivity and behavioral phenotype in rx3-/- larval zebrafish
Source: Front Endocrinol (Lausanne). 2023 Jul 6;14:1187327. doi: 10.3389/fendo.2023.1187327 (PMC10358986; doi:10.3389/fendo.2023.1187327)
Supplement: Supplementary file 1 [file DataSheet_1.xlsx]

## Sheet: Fig 1
rx3 +/+					rx3 -/-
unexp.	pH	salt	flows		unexp.	pH	salt	flows
4.07	11.19	20.63	19.5		2.36	4.21	5.15	2.48
3.81	15.11	15.32	13.34		2.47	3.08	4.74	1.9
4.65	12.02	16.23	21.74		1.58	2.45	2.25	3.1
4.68	15.12	8.58	15.86		4.93	3.67	6.49	6.3
2.4	18.35	13.51	17.99		2.88	5.91	3.29	4.37
3.6	16.07	21.51	10.34		3.57	4.29	4.33	3.25
7.2	20.56	18.21	14.22		3.2	3.6	3.6	2.6
5.73	19.08	13.63	12.2		2.8	3.4	3.7	3.7
4.57	20.2	9.99	21.5		3.9	4.2	2.9	3.4
6.16	9.3	15.22	8.74		4.1	4.4	4.5	4.1
4.31	21.24	13.5	16.19		2.7	3.8	4	2.7
3.5	13.3	17.4	16.4		3.3	3.9	3.4	4.9
3.9	14	19.1	14.4		2.3	5	3.2	3
4.6	17.9	14.7	17.1		1.8	2.4	2.9	2.2
6.2	16.9	12.8	11.9		2.9	3	3	5

## Sheet: Fig 3
rx3 +/+																	rx3 -/-
before																	before
unexp.	2.102	-8.643	1.069	12.056	-6.5507	10.229	-9.687	18.333	-17.438	-2.0813	6.54	-5.096	-13.0368	1.4	-3.5		unexp.	3.52	15.88	-7.87	-9.86	-1.23	22.95	-9.78	3.06	-17.54	8.51	6.4	2.3	-8.7	10.1	2.2
pH	1.76696	-6.2933	-10.4188	-4.91332	-8.9772	-0.09935	18.6496	7.14117	14.8052	2.33	11.4882	8.16092	-13.6225	-2.6	4		pH	-7.34	-10.45	14.22	18.44	7.38	-3.9	3.85	6.92	20.3	-16.03	-5.6	0.8	-11.3	1.2	-9.7
salt	12.1561	-14.3057	-6.91809	19.9012	-1.59491	18.7398	-0.00112	-12.318	7.206	-5.336	-3.954	2.786	4.839	-7.5	0.8		salt	19.89	-7.29	-12.03	8.78	-2.86	-5.44	19.09	5.09	-14.95	0.03	21.6	6.3	-9.2	-0.5	5.9
flows	-6.56317	15.0184	10.5959	20.546	-10.9238	-8.70235	4.99005	4.57746	-14.1165	-10.1823	-5.2333	-3.2944	0.068	3.9	-11.5		flows	-10.86	6.05	-8.08	8.54	-3.02	-6.34	-0.2	22.3	-18.8	14.07	-12.1	2.8	-6.7	4.4	5.9
after																	after
unexp.	10.36	-1.21	8.2105	13.66	14.96	13.25	2.28	22.0772	-11.69	3.0227	18.55	15.66	-4.333	10.8	15.5		unexp.	5.35	28.23	15.74	-1.49	4.12	26.28	-1.31	8.33	-8.62	10.16	16.2	9	1.5	17.3	9.9
pH	46.3237	19.898	41.503	52.6	21.0431	36.2654	34.8806	28.6	19.5641	19.7152	28.5682	33.1836	40.4131	16.3	20.7		pH	2.69	-3.71	17.11	21.33	20.96	11.64	6.99	27.24	21.88	-10.56	2.9	8.3	0.8	12.1	-0.5
salt	30.1612	40.7722	35.5538	40.9624	12.9473	42.5971	45.8239	34.0831	26.3008	14.666	50.29	31.447	20.9014	9.8	19.2		salt	20.58	5.03	-8.78	16.01	11.08	-0.04	24	8.56	-10.49	14.07	25.3	15.8	0.6	10.4	17.7
flows	48.7878	40.9507	19.7497	28.8696	22.2266	31.5509	43.1642	36.6028	21.7612	12.5972	43.3392	26.2274	18.66	45.7	33.7		flows	-4.63	6.62	-7.09	19.92	0.36	3.55	10.47	28.93	-4.33	14.97	-3.6	10.2	3.8	11	14.3

## Sheet: Fig 4
rx3 +/+																	rx3 -/-
before																	before
unexp.	1	1.241	1.329	1.206	1.467	0.822	1.154	1.285	0.988	1.046	0.792	1.322	1.096	0.947	1.428		unexp.	1.48	1.226	0.98	1.318	1.179	1.123	1.429	0.83	1.075	1.129	1.15	0.91	1.44	1.28	1.02
pH	1.349	0.998	1.309	1.07	1.074	0.9	1.282	1.462	0.943	1.037	1.17	0.921	1.23	1.36	1.122		pH	1.223	1.32	0.887	1.213	1.198	0.856	1.069	1.506	1.461	0.917	0.99	1.13	1.006	1.36	1.25
salt	1.389	0.943	1.055	1.033	1.123	1.431	1.238	1.213	1.15	1.136	0.777	0.9	1.514	1.272	1.022		salt	1.406	1.49	0.909	1.303	1.233	1.399	0.917	0.86	1.117	0.982	1.09	1.21	0.95	0.97	1.44
flows	1.246	1.131	1.205	1.438	1.042	1.511	0.923	0.748	0.873	1.305	1.203	1.082	1.301	1.224	1.165		flows	0.901	1.29	1.042	1.433	1.524	0.932	1.093	1.378	1.189	0.875	1.37	1.24	0.96	1.108	1.03
after																	after
unexp.	0.76	1.036	1.003	0.86	1.198	0.65	0.76	0.803	0.794	0.833	0.585	0.766	0.837	0.724	1.185		unexp.	1.33	0.784	0.67	1.218	1.003	0.99	1.063	0.744	0.71	0.81	0.93	0.68	1.32	1.15	0.8
pH	0.43	0.56	0.772	0.479	0.368	0.4	0.754	0.818	0.446	0.428	0.438	0.563	0.88	0.868	0.91		pH	0.822	1.108	0.747	1.067	0.977	0.667	0.954	1.0669	1.358	0.787	0.71	0.9	0.845	1.15	1.09
salt	0.451	0.499	0.678	0.536	0.864	0.615	0.732	0.502	0.839	0.779	0.582	0.628	0.711	0.788	0.759		salt	1.275	1.191	0.66	0.923	0.945	1.05	0.804	0.697	0.792	0.671	0.85	1.13	0.82	0.79	1.28
flows	0.859	0.57	0.865	0.465	0.792	0.696	0.504	0.491	0.423	0.58	0.784	0.594	0.699	0.851	0.592		flows	0.802	0.99	0.835	1.278	1.27	0.695	0.773	1.115	1.002	0.712	1.19	1.08	0.85	0.87	0.74

## Sheet: Cell count
	With eyes (+/+, +/-)						Eyeless (-/-)
	avp	oxt	crh	pomc rost	pomc caud		avp	oxt	crh	pomc rost	pomc caud
	9	29	8	24	37		5	4	4	0	53
	9	21	9	24	38		1	8	5	0	43
	12	24	8	27	26		9	15	2	6	45
		27		33	30
avg	10	25.25	8.33333	27	32.75		5	9	3.66667	2	47
						ratios	0.5	0.356436	0.44	0.0740741	1.43511
						inv ratios	0.5	0.643564	0.56	0.925926	-0.435115
